# Supplementary material for: Translation and Linguistic Validation of the Patient's Knee Implant Performance (PKIP) into Japanese
Source: Adv Orthop. 2024 Apr 30;2024:6645361. doi: 10.1155/2024/6645361 (PMC11074845; doi:10.1155/2024/6645361)
Supplement: Supplementary Materials — Supplement 1: the original English version of the PKIP questionnaire for presurgical. Supplement 2: the original English version of the PKIP questionnaire for postsurgical. Supplement 3: the Japanese translation version of the PKIP questionnaire for presurgical. Supplement 4: the Japanese translation version of the PKIP questionnaire for postsurgical. [file 6645361.f1.zip]

Archive with 4 entries (4 files):
- Supplement 1. English PKIP (pre-surgery) (2).pdf
- Supplement 2. English PKIP (post-surgery) (2).pdf
- Supplement 3. Japanese PKIP (pre-surgery) (1).docx
- Supplement 4. Japanese PKIP (post-surgery) (1).docx
